# Supplementary material for: Rational Design, Computational Analysis and Antibacterial Activities of Synthesized Peptide-Based Molecules Targeting Quorum Sensing-Dependent Biofilm Formation in Pseudomonas aeruginosa
Source: Pharmaceuticals (Basel). 2025 Oct 18;18(10):1572. doi: 10.3390/ph18101572 (PMC12567134; doi:10.3390/ph18101572)
Supplement: Supplementary file 1 [file pharmaceuticals-18-01572-s001.zip]

Archive with 1 entries (1 files):
- pharmaceuticals-3913213-supplementary.pdf
